# Supplementary material for: A possible new approach in the prediction of late gestational hypertension: The role of the fetal aortic intima-media thickness
Source: Medicine (Baltimore). 2017 Jan 13;96(2):e5515. doi: 10.1097/MD.0000000000005515 (PMC5266153; doi:10.1097/MD.0000000000005515)
Supplement: Supplemental Digital Content [file medi-96-e5515-s001.xls]

## Sheet: Sheet1
NOMOGRAM CALCULATOR	Beta Coefficient	Range of values	Measured value
Intercept	-19.7268
Maternal age (years)	0.19429	20-47
BMI (kg/m²)	0.11228	21-31
Nulliparity (0 No / 1 Yes)	1.82924	0-1
aIMT (mm)	2.30384	0.04-1.35
PI umbilical artery	3.92555	0.12-1.42
Mean PI of maternal uterine arteries	1.18933	0.32-1.92
			LP
			Risk of late gestational hypertension	#VALUE!	#VALUE!
